# Supplementary material for: Histone Citrullination Mediates a Protective Role in Endothelium and Modulates Inflammation
Source: Cells. 2022 Dec 15;11(24):4070. doi: 10.3390/cells11244070 (PMC9777278; doi:10.3390/cells11244070)
Supplement: Supplementary file 1 [file cells-11-04070-s001.zip]

Archive with 1 entries (1 files):
- cells-2004413-supplementary.pdf
